# Supplementary material for: A Novel Protocol for the Synthesis of 1,2,4-Oxadiazoles Active against Trypanosomatids and Drug-Resistant Leukemia Cell Lines
Source: Trop Med Infect Dis. 2022 Nov 28;7(12):403. doi: 10.3390/tropicalmed7120403 (PMC9787607; doi:10.3390/tropicalmed7120403)
Supplement: Supplementary file 1 [file tropicalmed-07-00403-s001.zip]

Archive with 1 entries (1 files):
- tropicalmed-1984941-supplementary.pdf
